# Supplementary material for: Impact of the COVID-19 pandemic on orthopaedic and traumatological care in Prague, the capital of the Czech Republic
Source: PLoS One. 2022 Jun 3;17(6):e0269164. doi: 10.1371/journal.pone.0269164 (PMC9165838; doi:10.1371/journal.pone.0269164)
Supplement: S1 Dataset — (XLSX) [file pone.0269164.s001.xlsx]

## Sheet: List1
Fig.1 DATASETS	S1 Dataset.
		Ortho-ambulance	Trauma- control ambulance	Emergency ambulance
Covid-19 - 1st lockdown (12.3.2020-17.5.2020) (67 days)	Period 1a (12.3.2020-2.4.2020) (22 days)	826	370	594					Ortho-ambulance	Ortho-amb (%)	Trauma- control ambulance	Trauma control (%)	Emergency ambulance	Emergency (%)
	Period 1b (3.4.2020-25.4.2020) (23 days)	922	457	829			Covid-19 - 1st lockdown (12.3.2020-17.5.2020) (67 days)	Total	3240	45.8774	1393	57.1229	2480	65.4699
	Period 1c (26.4.2020-17.5.2020) (22 days)	1492	566	1057			Reference to 1st lockdown (12.3.-17.5.2017-2019)	Total	7062.3	100	2438.6	100	3788	100
Reference to 1st lockdown (12.3.-17.5.2017-2019)	Period r1a (12.3.-2.4.) (3 years ago - avg)	2247.3	827.3	1219.7			Covid-19 - 2nd lockdown (7.10.2020-29.10.2020) (47 days)	Total	2983	57.1237	1141	72.8608	1607	62.5608
	Period r1b (3.4.-25.4.) (3 years ago - avg)	2593.3	882.3	1297			Reference to 2nd lockdown (7.10.-22.11.2017-2019)	Total	5222	100	1566	100	2568.7	100
	Period r1c (26.4.-17.5.) (3 years ago - avg)	2221.7	729	1271.3			Covid-19 - 3rd lockdown (7.12.2020-11.4.2021) (126 days)	Total	8533	69.8876	3180	75.8552	4692	68.3915
Covid-19 - 2nd lockdown (7.10.2020-29.10.2020) (47 days)	Period 2a (7.10.2020-29.10.2020) (23 days)	1546	607	777			Reference to 3rd lockdown (7.12.-11.4.2017-2020)	Total	12209.6	100	4192.2	100	6860.5	100
	Period 2b (30.10.2020-22.11.2020) (24 days)	1437	534	830
Reference to 2nd lockdown (7.10.-22.11.2017-2019)	Period r2a (7.10.-29.10.) (3 years ago - avg)	2445	735.3	1312.7
	Period r2b (30.10.-22.11.) (3 years ago - avg)	2777	830.7	1256				Ortho ambulance	Trauma control ambulance	Emergency ambulance
Covid-19 - 3rd lockdown (7.12.2020-11.4.2021) (126 days)	Period 3a (7.12.2020-27.12.2020) (21 days)	1379	494	796			Period	Decrease to reference period (%)	Decrease to reference period (%)	Decrease to reference period (%)
	Period 3b (28.12.2020-17.1.2021) (21 days)	1235	486	870			Covid-19 - 1st lockdown	54.12	42.88	34.53
	Period 3c (18.1.2021-7.2.2021) (21 days)	1606	661	725			Covid-19 - 2nd lockdown	42.88	27.14	37.44
	Period 3d (8.2.2021-28.2.2021) (21 days)	1378	547	801			Covid-19 - 3rd lockdown	30.11	24.14	31.61
	Period 3e (1.3.2021-21.3.2021) (21 days)	1471	515	632
	Period 3f (22.3.2021-11.4.2021) (21 days)	1464	477	868
Reference to 3rd lockdown (7.12.-11.4.2017-2020)	Period r3a (7.12.-27.12.) (3 years ago - avg)	1547	530.7	1117.7					Ortho-ambulance	Ortho-ambulance-reference	Trauma- control ambulance	Trauma- control ambulance-reference	Emergency ambulance	Emergency ambulance- reference	New cases of Covid-19 (CZ)
	Period r3b (28.12.-17.1.) (3 years ago - avg)	1881.7	639.3	1112.3					Lockdown	Reference	Lockdown	Reference	Lockdown	Reference	New cases of Covid-19 (CZ)
	Period r3c (18.1.-7.2.) (3 years ago - avg)	2282.7	740.7	1091.3			Period 1a	12.3.2020-2.4.2020	826	2247.3	370	827.3	594	1219.7	3770
	Period r3d (8.2.-28.2.) (3 years ago - avg)	2073.7	736	1153.7			Period 1b	3.4.2020-25.4.2020	922	2593.3	457	882.3	829	1297	3399
	Period r3e (1.3.-21.3.) (3 years ago - avg)	2167.5	764.5	1164.5			Period 1c	26.4.2020-17.5.2020	1492	2221.7	566	729	1057	1271.3	1131
	Period r3f (22.3.-11.4.) (3 years ago - avg)	2257	781	1221			Period 2a	7.10.2020-29.10.2020	1546	2445	607	735.3	777	1312.7	220039
							Period 2b	30.10.2020-22.11.2020	1437	2777	534	830.7	830	1256	180725
							Period 3a	7.12.2020-27.12.2020	1379	1547	494	530.7	796	1117.7	127651
							Period 3b	28.12.2020-17.1.2021	1235	1881.7	486	639.3	870	1112.3	217817
							Period 3c	18.1.2021-7.2.2021	1606	2282.7	661	740.7	725	1091.3	145633
							Period 3d	8.2.2021-28.2.2021	1378	2073.7	547	736	801	1153.7	202756
							Period 3e	1.3.2021-21.3.2021	1471	2167.5	515	764.5	632	1164.5	227491
							Period 3f	22.3.2021-11.4.2021	1464	2257	477	781	868	1221	113844
								Ortho ambulance	Control trauma	Urgent ambulance	Total
							1st lockdown	3240	1393	2480	7113
							1st lockdown reference	7062.3	2438.6	3788	13288.9
							2nd lockdown	2983	1141	1607	5731
							2nd lockdown reference	5222	1566	2568.7	9356.7
							3rd lockdown	8533	3180	4692	16405
							3rd lockdown reference	12209.6	4192.2	6860.5	23262.3
							Total-lockdown	14756	5714	8779	29249
							Total- reference	24493.9	8196.8	13217.2	45907.9
							Difference	9737.9	2482.8	4438.2	16658.9
